# Supplementary material for: A new species of Denisiphantes Tu, Li & Rollard, 2005 (Araneae, Linyphiidae) from Yunnan, China
Source: Zookeys. 2021 Mar 10;1023:1–12. doi: 10.3897/zookeys.1023.62025 (PMC7969583; doi:10.3897/zookeys.1023.62025)
Supplement: XML Treatment for Denisiphantes arcuatus [file zookeys.1023.62025-treatment1.xml]

<!DOCTYPE tp:taxon-treatment
  PUBLIC "-//TaxonX//DTD Taxonomic Treatment Publishing DTD v0 20100105//EN" "tax-treatment-NSO.dtd">
<tp:taxon-treatment xmlns:tp="http://www.plazi.org/taxpub"><tp:treatment-meta><kwd-group><label>Taxon classification</label><kwd><named-content xmlns:xlink="http://www.w3.org/1999/xlink" content-type="kingdom">Animalia</named-content></kwd><kwd><named-content xmlns:xlink="http://www.w3.org/1999/xlink" content-type="order">Araneae</named-content></kwd><kwd><named-content xmlns:xlink="http://www.w3.org/1999/xlink" content-type="family">Linyphiidae</named-content></kwd></kwd-group><mixed-citation publication-type="journal"><person-group><name><surname>Zhou</surname><given-names>Guchun</given-names></name><name><surname>Irfan</surname><given-names>Muhammad</given-names></name><name><surname>Peng</surname><given-names>Xianjin</given-names></name></person-group><article-title>A new species of <italic><tp:taxon-name><tp:taxon-name-part taxon-name-part-type="genus" reg="Denisiphantes">Denisiphantes</tp:taxon-name-part></tp:taxon-name></italic> Tu, Li &amp; Rollard, 2005 (<tp:taxon-name><tp:taxon-name-part taxon-name-part-type="order">Araneae</tp:taxon-name-part></tp:taxon-name>, <tp:taxon-name><tp:taxon-name-part taxon-name-part-type="family">Linyphiidae</tp:taxon-name-part></tp:taxon-name>) from Yunnan, China</article-title><source>Zookeys</source><day>10</day><month>3</month><year>2021</year><volume>1023</volume><fpage>1</fpage><lpage>12</lpage><pub-id pub-id-type="doi">10.3897/zookeys.1023.62025</pub-id></mixed-citation></tp:treatment-meta><tp:nomenclature><tp:taxon-name><object-id xmlns:xlink="http://www.w3.org/1999/xlink" content-type="arpha" xlink:type="simple">CDDA83B8-CF1B-5523-AC9D-59CA1EA4EA4D</object-id>
                <tp:taxon-name-part taxon-name-part-type="genus" reg="Denisiphantes">Denisiphantes</tp:taxon-name-part>
                <tp:taxon-name-part taxon-name-part-type="species" reg="arcuatus">arcuatus</tp:taxon-name-part>
                <object-id xmlns:xlink="http://www.w3.org/1999/xlink" content-type="zoobank" xlink:type="simple">http://zoobank.org/E5E1CCE9-291E-4137-9B74-26EF67FB9308</object-id>
              </tp:taxon-name><tp:taxon-status xmlns:xlink="http://www.w3.org/1999/xlink" xlink:type="simple">sp. nov.</tp:taxon-status><xref ref-type="fig" rid="F1">Figures 1</xref><xref ref-type="fig" rid="F2">, 2</xref><xref ref-type="fig" rid="F3">, 3</xref><xref ref-type="fig" rid="F4">, 4</xref></tp:nomenclature><tp:treatment-sec sec-type="material" id="SECID0EMKAC"><title>Material examined.</title><p><bold><italic>Holotype</italic></bold>: male, China, Yunnan Province, Nujiang Prefecture, Sanjiang Township, Lushui County, Nu Jiang, <named-content xmlns:xlink="http://www.w3.org/1999/xlink" content-type="dwc:verbatimCoordinates" xlink:type="simple"><named-content content-type="geo-json" specific-use="{&#34;type&#34;:&#34;Point&#34;,&#34;coordinates&#34;:[98.871800,25.729640]}" id="NCID0E1KAC" xlink:type="simple">25.72964°N, 98.87180°E</named-content></named-content>, alt. 790 m, 26.VI.2000, leg. D. H. Kavanaugh, Charles Griswold &amp; Heng–mei Yan (<named-content xmlns:xlink="http://www.w3.org/1999/xlink" content-type="dwc:institutional_code" xlink:type="simple">HNU</named-content>–00–Lan–1). <bold><italic>Paratypes</italic></bold>: 2 females, collected together with the holotype (<named-content xmlns:xlink="http://www.w3.org/1999/xlink" content-type="dwc:institutional_code" xlink:type="simple">HNU</named-content>–00–Lan–2~3).</p></tp:treatment-sec><tp:treatment-sec sec-type="diagnosis" id="SECID0EMLAC"><title>Diagnosis.</title><p>This new species resembles <italic><tp:taxon-name><tp:taxon-name-part taxon-name-part-type="genus" reg="Denisiphantes">Denisiphantes</tp:taxon-name-part> <tp:taxon-name-part taxon-name-part-type="species" reg="denisi">denisi</tp:taxon-name-part></tp:taxon-name></italic> (Schenkel, 1963) in having a similar long ridge-shaped proximal cymbial apophysis of the cymbium in the male palp and a broad scape, almost hexagonal in shape in the epigynum, but can be distinguished by the following characters: (1) Lower margin of distal arm of the paracymbium with a projection, wider than long with a blunt end and covering the posterior margin of the tibia in retrolateral view in the new species (Figs <xref ref-type="fig" rid="F1">1A–D</xref>, <xref ref-type="fig" rid="F2">2A, B</xref>), whereas the projection of the lower margin of the distal arm in <italic><tp:taxon-name><tp:taxon-name-part taxon-name-part-type="genus" reg="Denisiphantes">D.</tp:taxon-name-part> <tp:taxon-name-part taxon-name-part-type="species" reg="deni">deni</tp:taxon-name-part></tp:taxon-name></italic> is longer than wide with a pointed end and not covering the posterior margin of the tibia (Fig. <xref ref-type="fig" rid="F5">5A, B</xref>); (2) Anterior projection of the lamella characteristica (<abbrev xmlns:xlink="http://www.w3.org/1999/xlink" xlink:title="anterior projection of lamella characteristica" id="ABBRID0EUMAC" xlink:type="simple">ALC</abbrev>) leaf-shaped with pointed end, protruding above the tegulum and the posterior projection of the lamella characteristica (<abbrev xmlns:xlink="http://www.w3.org/1999/xlink" xlink:title="posterior projection of lamella characteristica" id="ABBRID0EYMAC" xlink:type="simple">PLC</abbrev>) as long as the <abbrev xmlns:xlink="http://www.w3.org/1999/xlink" xlink:title="anterior projection of lamella characteristica" id="ABBRID0E3MAC" xlink:type="simple">ALC</abbrev> with pointed end (Figs <xref ref-type="fig" rid="F1">1A–D</xref>, <xref ref-type="fig" rid="F2">2A, B</xref>), whereas <abbrev xmlns:xlink="http://www.w3.org/1999/xlink" xlink:title="anterior projection of lamella characteristica" id="ABBRID0EINAC" xlink:type="simple">ALC</abbrev> short, almost equal to the suprategulum (<abbrev xmlns:xlink="http://www.w3.org/1999/xlink" xlink:title="subtegulum" id="ABBRID0EMNAC" xlink:type="simple">ST</abbrev>) with pointed end and <abbrev xmlns:xlink="http://www.w3.org/1999/xlink" xlink:title="posterior projection of lamella characteristica" id="ABBRID0EQNAC" xlink:type="simple">PLC</abbrev> long, almost touching the anterior terminal apophysis (<abbrev xmlns:xlink="http://www.w3.org/1999/xlink" xlink:title="anterior terminal apophysis" id="ABBRID0EUNAC" xlink:type="simple">ATA</abbrev>) in <italic><tp:taxon-name><tp:taxon-name-part taxon-name-part-type="genus" reg="Denisiphantes">D.</tp:taxon-name-part> <tp:taxon-name-part taxon-name-part-type="species" reg="denisi">denisi</tp:taxon-name-part></tp:taxon-name></italic> (Fig. <xref ref-type="fig" rid="F5">5A, B</xref>); (3) Anterior terminal apophysis (<abbrev xmlns:xlink="http://www.w3.org/1999/xlink" xlink:title="anterior terminal apophysis" id="ABBRID0EHOAC" xlink:type="simple">ATA</abbrev>) strongly curved with blunt end and pointing towards <abbrev xmlns:xlink="http://www.w3.org/1999/xlink" xlink:title="anterior projection of lamella characteristica" id="ABBRID0ELOAC" xlink:type="simple">ALC</abbrev> in new species (Figs <xref ref-type="fig" rid="F1">1A–D</xref>, <xref ref-type="fig" rid="F2">2A, B</xref>), whereas slightly curved with pointed end and pointing towards the tegulum in ventral view in <italic><tp:taxon-name><tp:taxon-name-part taxon-name-part-type="genus" reg="Denisiphantes">D.</tp:taxon-name-part> <tp:taxon-name-part taxon-name-part-type="species" reg="denisi">denisi</tp:taxon-name-part></tp:taxon-name></italic> (Fig. <xref ref-type="fig" rid="F5">5A, B</xref>); (4) Posterior terminal apophysis (<abbrev xmlns:xlink="http://www.w3.org/1999/xlink" xlink:title="posterior terminal apophysis" id="ABBRID0EGPAC" xlink:type="simple">PTA</abbrev>) triangular in the new species (Figs <xref ref-type="fig" rid="F1">1A</xref>, <xref ref-type="fig" rid="F2">2A</xref>), whereas it is tongue-shaped in <italic><tp:taxon-name><tp:taxon-name-part taxon-name-part-type="genus" reg="Denisiphantes">D.</tp:taxon-name-part> <tp:taxon-name-part taxon-name-part-type="species" reg="denisi">denisi</tp:taxon-name-part></tp:taxon-name></italic> (<xref ref-type="bibr" rid="B6">Tu et al. 2005</xref>, figs 16, 17; Fig. <xref ref-type="fig" rid="F5">5A, B</xref>). (5) Female posterior median plate (<abbrev xmlns:xlink="http://www.w3.org/1999/xlink" xlink:title="posterior median plate" id="ABBRID0EGAAE" xlink:type="simple">PMP</abbrev>) tetragonal shape in the new species (Fig. <xref ref-type="fig" rid="F3">3D</xref>), whereas it is hexagonal in <italic><tp:taxon-name><tp:taxon-name-part taxon-name-part-type="genus" reg="Denisiphantes">D.</tp:taxon-name-part> <tp:taxon-name-part taxon-name-part-type="species" reg="denisi">denisi</tp:taxon-name-part></tp:taxon-name></italic> (Fig. <xref ref-type="fig" rid="F6">6C</xref>).</p><fig id="F1" position="float" orientation="portrait"><object-id xmlns:xlink="http://www.w3.org/1999/xlink" content-type="doi" xlink:type="simple">10.3897/zookeys.1023.62025.figure1</object-id><object-id xmlns:xlink="http://www.w3.org/1999/xlink" content-type="arpha" xlink:type="simple">27FBFAED-8E18-5A80-AB3D-435B7801A5A9</object-id><label>Figure 1.</label><caption><p><italic><tp:taxon-name><tp:taxon-name-part taxon-name-part-type="genus" reg="Denisiphantes">Denisiphantes</tp:taxon-name-part> <tp:taxon-name-part taxon-name-part-type="species" reg="arcuatus">arcuatus</tp:taxon-name-part></tp:taxon-name></italic> sp. nov., male holotype palp <bold>A</bold> prolateral view <bold>B</bold> retrolateral view <bold>C</bold> ventral view <bold>D</bold> dorsal view.</p></caption><graphic xmlns:xlink="http://www.w3.org/1999/xlink" xlink:href="zookeys-1023-001-g001.jpg" position="float" orientation="portrait" xlink:type="simple" id="oo_518601.jpg"><uri content-type="original_file" xlink:type="simple">https://binary.pensoft.net/fig/518601</uri></graphic></fig></tp:treatment-sec><tp:treatment-sec sec-type="description" id="SECID0E4BAE"><title>Description.</title><p><bold>Male</bold> (holotype, <named-content xmlns:xlink="http://www.w3.org/1999/xlink" content-type="dwc:institutional_code" xlink:type="simple">HNU</named-content>–00–Lan–1): Total length: 2.57. Carapace 1.06 long, 0.97 wide, cephalic region slightly elevated, brown, fovea, cervical and radial grooves distinct. Clypeus 0.35 high. Sternum wider than long, brown, with spine-like setae; labium wider than long; maxillae long, distal-end broad with scopulae. Chelicerae with 5 retromarginal teeth, promarginal teeth absent. Eye region narrow, <abbrev xmlns:xlink="http://www.w3.org/1999/xlink" xlink:title="anterior eye row" id="ABBRID0EKCAE" xlink:type="simple">AER</abbrev> recurved, <abbrev xmlns:xlink="http://www.w3.org/1999/xlink" xlink:title="posterior eye row" id="ABBRID0EOCAE" xlink:type="simple">PER</abbrev> straight, slightly wider than <abbrev xmlns:xlink="http://www.w3.org/1999/xlink" xlink:title="anterior eye row" id="ABBRID0ESCAE" xlink:type="simple">AER</abbrev>. Eye sizes and interdistances: <abbrev xmlns:xlink="http://www.w3.org/1999/xlink" xlink:title="anterior median eye" id="ABBRID0EWCAE" xlink:type="simple">AME</abbrev> 0.06, <abbrev xmlns:xlink="http://www.w3.org/1999/xlink" xlink:title="anterior lateral eye" id="ABBRID0E1CAE" xlink:type="simple">ALE</abbrev> 0.08, <abbrev xmlns:xlink="http://www.w3.org/1999/xlink" xlink:title="posterior median eye" id="ABBRID0E5CAE" xlink:type="simple">PME</abbrev> 0.09, <abbrev xmlns:xlink="http://www.w3.org/1999/xlink" xlink:title="posterior lateral eye" id="ABBRID0ECDAE" xlink:type="simple">PLE</abbrev> 0.08, <abbrev xmlns:xlink="http://www.w3.org/1999/xlink" xlink:title="the distance between AMEs" id="ABBRID0EGDAE" xlink:type="simple">AME–AME</abbrev> 0.03, <abbrev xmlns:xlink="http://www.w3.org/1999/xlink" xlink:title="distance between PMEs" id="ABBRID0EKDAE" xlink:type="simple">PME–PME</abbrev> 0.05, <abbrev xmlns:xlink="http://www.w3.org/1999/xlink" xlink:title="the distance between AME and ALE" id="ABBRID0EODAE" xlink:type="simple">AME–ALE</abbrev>, 0.08, <abbrev xmlns:xlink="http://www.w3.org/1999/xlink" xlink:title="distance between PME and PLE" id="ABBRID0ESDAE" xlink:type="simple">PME–PLE</abbrev> 0.07, <abbrev xmlns:xlink="http://www.w3.org/1999/xlink" xlink:title="anterior median eye" id="ABBRID0EWDAE" xlink:type="simple">AME</abbrev>–<abbrev xmlns:xlink="http://www.w3.org/1999/xlink" xlink:title="posterior median eye" id="ABBRID0E1DAE" xlink:type="simple">PME</abbrev> 0.06, <abbrev xmlns:xlink="http://www.w3.org/1999/xlink" xlink:title="anterior lateral eye" id="ABBRID0E5DAE" xlink:type="simple">ALE</abbrev>–<abbrev xmlns:xlink="http://www.w3.org/1999/xlink" xlink:title="anterior lateral eye" id="ABBRID0ECEAE" xlink:type="simple">ALE</abbrev> 0.40, <abbrev xmlns:xlink="http://www.w3.org/1999/xlink" xlink:title="posterior lateral eye" id="ABBRID0EGEAE" xlink:type="simple">PLE</abbrev>–<abbrev xmlns:xlink="http://www.w3.org/1999/xlink" xlink:title="posterior lateral eye" id="ABBRID0EKEAE" xlink:type="simple">PLE</abbrev> 0.43, <abbrev xmlns:xlink="http://www.w3.org/1999/xlink" xlink:title="anterior lateral eye" id="ABBRID0EOEAE" xlink:type="simple">ALE</abbrev>–<abbrev xmlns:xlink="http://www.w3.org/1999/xlink" xlink:title="posterior lateral eye" id="ABBRID0ESEAE" xlink:type="simple">PLE</abbrev> contiguous. Length of legs: I 5.89 (1.48, 1.91, 1.53, 0.97), II 5.03 (1.31, 1.57, 1.31, 0.84), III 3.9 (1.12, 1.19, 0.97, 0.62), IV 5.32 (1.49, 1.61, 1.38, 0.84). Leg formula (longest to shortest legs): I–IV–II–III. TmI 0.66 and TmIV 0.48. Tibial spine formula: 2–2–2–2. Abdomen 1.51 long, 0.94 wide, oval, light grey, with distinct pattern on dorsal surface from proximal end to base of spinnerets and extending laterally, ventral side green. Palp (Figs <xref ref-type="fig" rid="F1">1A–D</xref>, <xref ref-type="fig" rid="F2">2A, B</xref>): patella short, with long dorsal spine; tibia conic, with two retrolateral and one dorsal trichobothria; paracymbium U–shaped, basal part with several setae, lower margin of distal arm with a projection, wider than long with a blunt end, covering the posterior margin of tibia in retrolateral view; cymbium rather long, ridge-shaped, proximal to cymbial apophysis (<abbrev xmlns:xlink="http://www.w3.org/1999/xlink" xlink:title="proximal cymbial apophysis" id="ABBRID0E5EAE" xlink:type="simple">PCA</abbrev>). Pit hook curved with a pointed end. Embolic division: Radix long, sclerotized; anterior projection of lamella characteristica (<abbrev xmlns:xlink="http://www.w3.org/1999/xlink" xlink:title="anterior projection of lamella characteristica" id="ABBRID0ECFAE" xlink:type="simple">ALC</abbrev>) leaf-shaped with a pointed end, protruding above tegulum; posterior projection of lamella characteristica (<abbrev xmlns:xlink="http://www.w3.org/1999/xlink" xlink:title="posterior projection of lamella characteristica" id="ABBRID0EGFAE" xlink:type="simple">PLC</abbrev>) as long as <abbrev xmlns:xlink="http://www.w3.org/1999/xlink" xlink:title="anterior projection of lamella characteristica" id="ABBRID0EKFAE" xlink:type="simple">ALC</abbrev> with a pointed end; terminal apophysis sclerotized, dark, strongly curved with a blunt end, pointing towards anterior projection of lamella characteristica (<abbrev xmlns:xlink="http://www.w3.org/1999/xlink" xlink:title="anterior projection of lamella characteristica" id="ABBRID0EOFAE" xlink:type="simple">ALC</abbrev>). Embolus short, tip bifurcated; apical margin of thumb (<abbrev xmlns:xlink="http://www.w3.org/1999/xlink" xlink:title="thumb of embolus" id="ABBRID0ESFAE" xlink:type="simple">TH</abbrev>) serrated, median membrane simple.</p><fig id="F2" position="float" orientation="portrait"><object-id xmlns:xlink="http://www.w3.org/1999/xlink" content-type="doi" xlink:type="simple">10.3897/zookeys.1023.62025.figure2</object-id><object-id xmlns:xlink="http://www.w3.org/1999/xlink" content-type="arpha" xlink:type="simple">F82DBFB1-F179-54A6-A0EE-95A5D18CF139</object-id><label>Figure 2.</label><caption><p><italic><tp:taxon-name><tp:taxon-name-part taxon-name-part-type="genus" reg="Denisiphantes">Denisiphantes</tp:taxon-name-part> <tp:taxon-name-part taxon-name-part-type="species" reg="arcuatus">arcuatus</tp:taxon-name-part></tp:taxon-name></italic> sp. nov., male holotype palp. <bold>A</bold> prolateral view <bold>B</bold> retrolateral view.</p></caption><graphic xmlns:xlink="http://www.w3.org/1999/xlink" xlink:href="zookeys-1023-001-g002.jpg" position="float" orientation="portrait" xlink:type="simple" id="oo_518602.jpg"><uri content-type="original_file" xlink:type="simple">https://binary.pensoft.net/fig/518602</uri></graphic></fig><p><bold>Female</bold> (paratype <named-content xmlns:xlink="http://www.w3.org/1999/xlink" content-type="dwc:institutional_code" xlink:type="simple">HNU</named-content>–00–Lan–2): Total length: 3.16. Carapace 1.26 long, 0.92 wide; cephalic region slightly elevated, dark brown; fovea, cervical and radial grooves distinct. Clypeus 0.31 high. Sternum wider than long, brown, with spine-like setae; labium wider than long; maxillae long, distal-end broad with scopulae. Chelicerae with 4 promarginal and 3 retromarginal teeth. Eye region narrow, <abbrev xmlns:xlink="http://www.w3.org/1999/xlink" xlink:title="anterior eye row" id="ABBRID0E2GAE" xlink:type="simple">AER</abbrev> recurved, <abbrev xmlns:xlink="http://www.w3.org/1999/xlink" xlink:title="posterior eye row" id="ABBRID0E6GAE" xlink:type="simple">PER</abbrev> straight, slightly wider than <abbrev xmlns:xlink="http://www.w3.org/1999/xlink" xlink:title="anterior eye row" id="ABBRID0EDHAE" xlink:type="simple">AER</abbrev>. Eye sizes and interdistances: <abbrev xmlns:xlink="http://www.w3.org/1999/xlink" xlink:title="anterior median eye" id="ABBRID0EHHAE" xlink:type="simple">AME</abbrev> 0.07, <abbrev xmlns:xlink="http://www.w3.org/1999/xlink" xlink:title="anterior lateral eye" id="ABBRID0ELHAE" xlink:type="simple">ALE</abbrev> 0.09, <abbrev xmlns:xlink="http://www.w3.org/1999/xlink" xlink:title="posterior median eye" id="ABBRID0EPHAE" xlink:type="simple">PME</abbrev> 0.08, <abbrev xmlns:xlink="http://www.w3.org/1999/xlink" xlink:title="posterior lateral eye" id="ABBRID0ETHAE" xlink:type="simple">PLE</abbrev> 0.08, <abbrev xmlns:xlink="http://www.w3.org/1999/xlink" xlink:title="the distance between AMEs" id="ABBRID0EXHAE" xlink:type="simple">AME–AME</abbrev> 0.02, <abbrev xmlns:xlink="http://www.w3.org/1999/xlink" xlink:title="distance between PMEs" id="ABBRID0E2HAE" xlink:type="simple">PME–PME</abbrev> 0.05, <abbrev xmlns:xlink="http://www.w3.org/1999/xlink" xlink:title="the distance between AME and ALE" id="ABBRID0E6HAE" xlink:type="simple">AME–ALE</abbrev>, 0.06, <abbrev xmlns:xlink="http://www.w3.org/1999/xlink" xlink:title="distance between PME and PLE" id="ABBRID0EDIAE" xlink:type="simple">PME–PLE</abbrev> 0.06, <abbrev xmlns:xlink="http://www.w3.org/1999/xlink" xlink:title="anterior median eye" id="ABBRID0EHIAE" xlink:type="simple">AME</abbrev>–<abbrev xmlns:xlink="http://www.w3.org/1999/xlink" xlink:title="posterior median eye" id="ABBRID0ELIAE" xlink:type="simple">PME</abbrev> 0.06, <abbrev xmlns:xlink="http://www.w3.org/1999/xlink" xlink:title="anterior lateral eye" id="ABBRID0EPIAE" xlink:type="simple">ALE</abbrev>–<abbrev xmlns:xlink="http://www.w3.org/1999/xlink" xlink:title="anterior lateral eye" id="ABBRID0ETIAE" xlink:type="simple">ALE</abbrev> 0.39, <abbrev xmlns:xlink="http://www.w3.org/1999/xlink" xlink:title="posterior lateral eye" id="ABBRID0EXIAE" xlink:type="simple">PLE</abbrev>–<abbrev xmlns:xlink="http://www.w3.org/1999/xlink" xlink:title="posterior lateral eye" id="ABBRID0E2IAE" xlink:type="simple">PLE</abbrev> 0.41, <abbrev xmlns:xlink="http://www.w3.org/1999/xlink" xlink:title="anterior lateral eye" id="ABBRID0E6IAE" xlink:type="simple">ALE</abbrev>–<abbrev xmlns:xlink="http://www.w3.org/1999/xlink" xlink:title="posterior lateral eye" id="ABBRID0EDJAE" xlink:type="simple">PLE</abbrev> contiguous. Length of legs: I 5.55 (1.49, 1.82, 1.39, 0.85), II 4.8 (1.32, 1.55, 1.21, 0.72), III 3.83 (1.09, 1.27, 0.92, 0.55), IV 5.18 (1.46, 1.63, 1.33, 0.76). Leg formula I–IV–II–III. TmI 0.58 and TmIV 0.43. Tibial spine formula: 2–2–2–2. Abdomen 1.90 long, 1.16 wide; oval, light grey, dorsally with distinct pattern from proximal end to base of spinnerets and extending laterally, ventral side green. Epigynum (Fig. <xref ref-type="fig" rid="F3">3A–E</xref>): broad, posteriorly pointing scape almost hexagonal-shaped, stretcher and lateral pockets absent; posterior median plate (<abbrev xmlns:xlink="http://www.w3.org/1999/xlink" xlink:title="posterior median plate" id="ABBRID0ELJAE" xlink:type="simple">PMP</abbrev>) conspicuously large, tetragonal-shaped, covering most of dorsal side of scape; spermathecae elliptical.</p><fig id="F3" position="float" orientation="portrait"><object-id xmlns:xlink="http://www.w3.org/1999/xlink" content-type="doi" xlink:type="simple">10.3897/zookeys.1023.62025.figure3</object-id><object-id xmlns:xlink="http://www.w3.org/1999/xlink" content-type="arpha" xlink:type="simple">51FAF37F-3A71-52AA-8B98-684B7944999D</object-id><label>Figure 3.</label><caption><p><italic><tp:taxon-name><tp:taxon-name-part taxon-name-part-type="genus" reg="Denisiphantes">Denisiphantes</tp:taxon-name-part> <tp:taxon-name-part taxon-name-part-type="species" reg="arcuatus">arcuatus</tp:taxon-name-part></tp:taxon-name></italic> sp. nov., female paratype <bold>A, C</bold> epigynum, ventral view <bold>B</bold> epigynum, lateral view <bold>D</bold> vulva, dorsal view <bold>E</bold> vulva, anterior view.</p></caption><graphic xmlns:xlink="http://www.w3.org/1999/xlink" xlink:href="zookeys-1023-001-g003.jpg" position="float" orientation="portrait" xlink:type="simple" id="oo_518603.jpg"><uri content-type="original_file" xlink:type="simple">https://binary.pensoft.net/fig/518603</uri></graphic></fig></tp:treatment-sec><tp:treatment-sec sec-type="etymology" id="SECID0EPKAE"><title>Etymology.</title><p>The species name comes from the Latin adjective “<italic><tp:taxon-name><tp:taxon-name-part taxon-name-part-type="genus" reg="Denisiphantes"/><tp:taxon-name-part taxon-name-part-type="species" reg="arcuatus">arcuatus</tp:taxon-name-part></tp:taxon-name></italic>” meaning “curved” and refers to the curved anterior terminal apophysis in the male palp.</p><fig id="F4" position="float" orientation="portrait"><object-id xmlns:xlink="http://www.w3.org/1999/xlink" content-type="doi" xlink:type="simple">10.3897/zookeys.1023.62025.figure4</object-id><object-id xmlns:xlink="http://www.w3.org/1999/xlink" content-type="arpha" xlink:type="simple">126CCEA4-25D1-5B05-9028-CA3673894A66</object-id><label>Figure 4.</label><caption><p><italic><tp:taxon-name><tp:taxon-name-part taxon-name-part-type="genus" reg="Denisiphantes">Denisiphantes</tp:taxon-name-part> <tp:taxon-name-part taxon-name-part-type="species" reg="arcuatus">arcuatus</tp:taxon-name-part></tp:taxon-name></italic> sp. nov., male holotype (<bold>A, B</bold>) and female paratype (<bold>C–D</bold>) <bold>A, C</bold> habitus, dorsal view <bold>B, D</bold> habitus, ventral view.</p></caption><graphic xmlns:xlink="http://www.w3.org/1999/xlink" xlink:href="zookeys-1023-001-g004.jpg" position="float" orientation="portrait" xlink:type="simple" id="oo_518604.jpg"><uri content-type="original_file" xlink:type="simple">https://binary.pensoft.net/fig/518604</uri></graphic></fig></tp:treatment-sec><tp:treatment-sec sec-type="distribution" id="SECID0E6LAE"><title>Distribution.</title><p>Known only from the type locality in Yunnan, China (Fig. <xref ref-type="fig" rid="F8">8</xref>).</p></tp:treatment-sec><tp:treatment-sec><!--Section generated to contain objects referenced in tp:taxon-treatment.--><fig id="F5" position="float" orientation="portrait"><object-id xmlns:xlink="http://www.w3.org/1999/xlink" content-type="doi" xlink:type="simple">10.3897/zookeys.1023.62025.figure5</object-id><object-id xmlns:xlink="http://www.w3.org/1999/xlink" content-type="arpha" xlink:type="simple">4BE0C640-6ED0-5F1D-94C0-53C028EBA019</object-id><label>Figure 5.</label><caption><p><italic><tp:taxon-name><tp:taxon-name-part taxon-name-part-type="genus" reg="Denisiphantes">Denisiphantes</tp:taxon-name-part> <tp:taxon-name-part taxon-name-part-type="species" reg="denisi">denisi</tp:taxon-name-part></tp:taxon-name></italic> (Schenkel, 1963) <bold>A</bold> palp, ventral view <bold>B</bold> palp, retrolateral view.</p></caption><graphic xmlns:xlink="http://www.w3.org/1999/xlink" xlink:href="zookeys-1023-001-g005.jpg" position="float" orientation="portrait" xlink:type="simple" id="oo_518605.jpg"><uri content-type="original_file" xlink:type="simple">https://binary.pensoft.net/fig/518605</uri></graphic></fig><fig id="F6" position="float" orientation="portrait"><object-id xmlns:xlink="http://www.w3.org/1999/xlink" content-type="doi" xlink:type="simple">10.3897/zookeys.1023.62025.figure6</object-id><object-id xmlns:xlink="http://www.w3.org/1999/xlink" content-type="arpha" xlink:type="simple">F935DCFE-F30B-5D4B-B48C-4E3B706BCB22</object-id><label>Figure 6.</label><caption><p><italic><tp:taxon-name><tp:taxon-name-part taxon-name-part-type="genus" reg="Denisiphantes">Denisiphantes</tp:taxon-name-part> <tp:taxon-name-part taxon-name-part-type="species" reg="denisi">denisi</tp:taxon-name-part></tp:taxon-name></italic> (Schenkel, 1963) <bold>A, B</bold> epigynum, ventral view <bold>C</bold> vulva, dorsal view <bold>D</bold> vulva, anterior view.</p></caption><graphic xmlns:xlink="http://www.w3.org/1999/xlink" xlink:href="zookeys-1023-001-g006.jpg" position="float" orientation="portrait" xlink:type="simple" id="oo_518606.jpg"><uri content-type="original_file" xlink:type="simple">https://binary.pensoft.net/fig/518606</uri></graphic></fig><fig id="F8" position="float" orientation="portrait"><object-id xmlns:xlink="http://www.w3.org/1999/xlink" content-type="doi" xlink:type="simple">10.3897/zookeys.1023.62025.figure8</object-id><object-id xmlns:xlink="http://www.w3.org/1999/xlink" content-type="arpha" xlink:type="simple">AFED9012-F01C-5151-8894-284B208B0D24</object-id><label>Figure 8.</label><caption><p>Distribution of <italic><tp:taxon-name><tp:taxon-name-part taxon-name-part-type="genus" reg="Denisiphantes">Denisiphantes</tp:taxon-name-part> <tp:taxon-name-part taxon-name-part-type="species" reg="arcuatus">arcuatus</tp:taxon-name-part></tp:taxon-name></italic> sp. nov. and <italic><tp:taxon-name><tp:taxon-name-part taxon-name-part-type="genus" reg="Denisiphantes">Denisiphantes</tp:taxon-name-part> <tp:taxon-name-part taxon-name-part-type="species" reg="denisi">denisi</tp:taxon-name-part></tp:taxon-name></italic> (Schenkel, 1963).</p></caption><graphic xmlns:xlink="http://www.w3.org/1999/xlink" xlink:href="zookeys-1023-001-g008.jpg" position="float" orientation="portrait" xlink:type="simple" id="oo_518608.jpg"><uri content-type="original_file" xlink:type="simple">https://binary.pensoft.net/fig/518608</uri></graphic></fig></tp:treatment-sec><ref-list><ref id="B6"><mixed-citation xmlns:xlink="http://www.w3.org/1999/xlink" xlink:type="simple"><person-group><name name-style="western"><surname>Tu</surname><given-names>LH</given-names></name><name name-style="western"><surname>Li</surname><given-names>SQ</given-names></name><name name-style="western"><surname>Rollard</surname><given-names>C</given-names></name></person-group> (<year>2005</year>) <article-title>A review of six linyphiid spiders described from China by Dr E. Schenkel (<tp:taxon-name><tp:taxon-name-part taxon-name-part-type="order">Araneae</tp:taxon-name-part></tp:taxon-name>: <tp:taxon-name><tp:taxon-name-part taxon-name-part-type="family">Linyphiidae</tp:taxon-name-part></tp:taxon-name>).</article-title><source>Revue Suisse de Zoologie</source><volume>112</volume>: <fpage>647</fpage>–<lpage>660</lpage>. <ext-link xlink:type="simple" ext-link-type="doi" xlink:href="10.5962/bhl.part.80318">https://doi.org/10.5962/bhl.part.80318</ext-link></mixed-citation></ref></ref-list></tp:taxon-treatment>
