# Supplementary material for: A new species of Denisiphantes Tu, Li & Rollard, 2005 (Araneae, Linyphiidae) from Yunnan, China
Source: Zookeys. 2021 Mar 10;1023:1–12. doi: 10.3897/zookeys.1023.62025 (PMC7969583; doi:10.3897/zookeys.1023.62025)
Supplement: XML Treatment for Denisiphantes denisi [file zookeys.1023.62025-treatment2.xml]

<!DOCTYPE tp:taxon-treatment
  PUBLIC "-//TaxonX//DTD Taxonomic Treatment Publishing DTD v0 20100105//EN" "tax-treatment-NSO.dtd">
<tp:taxon-treatment xmlns:tp="http://www.plazi.org/taxpub"><tp:treatment-meta><kwd-group><label>Taxon classification</label><kwd><named-content xmlns:xlink="http://www.w3.org/1999/xlink" content-type="kingdom">Animalia</named-content></kwd><kwd><named-content xmlns:xlink="http://www.w3.org/1999/xlink" content-type="order">Araneae</named-content></kwd><kwd><named-content xmlns:xlink="http://www.w3.org/1999/xlink" content-type="family">Linyphiidae</named-content></kwd></kwd-group><mixed-citation publication-type="journal"><person-group><name><surname>Zhou</surname><given-names>Guchun</given-names></name><name><surname>Irfan</surname><given-names>Muhammad</given-names></name><name><surname>Peng</surname><given-names>Xianjin</given-names></name></person-group><article-title>A new species of <italic><tp:taxon-name><tp:taxon-name-part taxon-name-part-type="genus" reg="Denisiphantes">Denisiphantes</tp:taxon-name-part></tp:taxon-name></italic> Tu, Li &amp; Rollard, 2005 (<tp:taxon-name><tp:taxon-name-part taxon-name-part-type="order">Araneae</tp:taxon-name-part></tp:taxon-name>, <tp:taxon-name><tp:taxon-name-part taxon-name-part-type="family">Linyphiidae</tp:taxon-name-part></tp:taxon-name>) from Yunnan, China</article-title><source>Zookeys</source><day>10</day><month>3</month><year>2021</year><volume>1023</volume><fpage>1</fpage><lpage>12</lpage><pub-id pub-id-type="doi">10.3897/zookeys.1023.62025</pub-id></mixed-citation></tp:treatment-meta><tp:nomenclature><tp:taxon-name><object-id xmlns:xlink="http://www.w3.org/1999/xlink" content-type="arpha" xlink:type="simple">55B818CA-1833-58D4-BB15-DB3539EC7DD8</object-id>
                <tp:taxon-name-part taxon-name-part-type="genus" reg="Denisiphantes">Denisiphantes</tp:taxon-name-part>
                <tp:taxon-name-part taxon-name-part-type="species" reg="denisi">denisi</tp:taxon-name-part>
              </tp:taxon-name><tp:taxon-authority>(Schenkel, 1963)</tp:taxon-authority><xref ref-type="fig" rid="F5">Figures 5</xref><xref ref-type="fig" rid="F6">, 6</xref><xref ref-type="fig" rid="F7">, 7</xref><tp:nomenclature-citation-list><tp:nomenclature-citation><tp:taxon-name>
                    <tp:taxon-name-part taxon-name-part-type="genus" reg="Lepthyphantes">Lepthyphantes</tp:taxon-name-part> <tp:taxon-name-part taxon-name-part-type="species" reg="denisi">denisi</tp:taxon-name-part></tp:taxon-name><comment>Schenkel, 1963: 118, fig. 70a–c.</comment></tp:nomenclature-citation><tp:nomenclature-citation><tp:taxon-name>
                    <tp:taxon-name-part taxon-name-part-type="genus" reg="Lepthyphantes">Lepthyphantes</tp:taxon-name-part> <tp:taxon-name-part taxon-name-part-type="species" reg="denisi">denisi</tp:taxon-name-part></tp:taxon-name><comment>Zhu &amp; Li, 1983: 146, fig. 3d–f.</comment></tp:nomenclature-citation><tp:nomenclature-citation><tp:taxon-name>
                    <tp:taxon-name-part taxon-name-part-type="genus" reg="Lepthyphantes">Lepthyphantes</tp:taxon-name-part> <tp:taxon-name-part taxon-name-part-type="species" reg="denisi">denisi</tp:taxon-name-part></tp:taxon-name><comment>Hu, 2001: 503, fig. 334.1–4.</comment></tp:nomenclature-citation><tp:nomenclature-citation><tp:taxon-name>
                    <tp:taxon-name-part taxon-name-part-type="genus" reg="Denisiphantes">Denisiphantes</tp:taxon-name-part> <tp:taxon-name-part taxon-name-part-type="species" reg="denisi">denisi</tp:taxon-name-part></tp:taxon-name><comment>Tu, Li &amp; Rollard, 2005: 652, figs 11–25.</comment></tp:nomenclature-citation><tp:nomenclature-citation><tp:taxon-name>
                    <tp:taxon-name-part taxon-name-part-type="genus" reg="Denisiphantes">Denisiphantes</tp:taxon-name-part> <tp:taxon-name-part taxon-name-part-type="species" reg="denisi">denisi</tp:taxon-name-part></tp:taxon-name><comment>Tanasevitch, 2006: 303, figs 76, 77.</comment></tp:nomenclature-citation></tp:nomenclature-citation-list></tp:nomenclature><tp:treatment-sec sec-type="material" id="SECID0EWPAE"><title>Material examined.</title><p>3♂3♀, China, <bold>Yunnan Province</bold>, Tengchong County, Beihai Township, 15.2 km NE of Tengchong at Qinghai (lake), <named-content xmlns:xlink="http://www.w3.org/1999/xlink" content-type="dwc:verbatimCoordinates" xlink:type="simple"><named-content content-type="geo-json" specific-use="{&#34;type&#34;:&#34;Point&#34;,&#34;coordinates&#34;:[98.571440,25.134080]}" id="NCID0EBQAE" xlink:type="simple">25.13408°N, 98.57144°E</named-content></named-content>, alt. 1842 m, 07 June 2006, D. H. Kavanaugh, R. L. Brett &amp; Da–zhi Dong (<named-content xmlns:xlink="http://www.w3.org/1999/xlink" content-type="dwc:institutional_code" xlink:type="simple">HNU</named-content>–DHK–2006–060); 1♀, <bold>Guizhou Province</bold>, Dafang County, Xingshu Township, Cuisuba, <named-content xmlns:xlink="http://www.w3.org/1999/xlink" content-type="dwc:verbatimCoordinates" xlink:type="simple"><named-content content-type="geo-json" specific-use="{&#34;type&#34;:&#34;Point&#34;,&#34;coordinates&#34;:[105.866667,27.383333]}" id="NCID0EQQAE" xlink:type="simple">27°23'N, 105°52'E</named-content></named-content>, alt. 1750 m, 15 August 2020, Zhang Mao (<named-content xmlns:xlink="http://www.w3.org/1999/xlink" content-type="dwc:institutional_code" xlink:type="simple">HNU</named-content>–202008–W–5–10); 1♀, Dafang County, Xingshu Township, Cuisuba, <named-content xmlns:xlink="http://www.w3.org/1999/xlink" content-type="dwc:verbatimCoordinates" xlink:type="simple"><named-content content-type="geo-json" specific-use="{&#34;type&#34;:&#34;Point&#34;,&#34;coordinates&#34;:[105.866667,27.383333]}" id="NCID0E4QAE" xlink:type="simple">27°23'N, 105°52'E</named-content></named-content>, alt. 1750 m, 17 August 2020, Zhang Mao (<named-content xmlns:xlink="http://www.w3.org/1999/xlink" content-type="dwc:institutional_code" xlink:type="simple">HNU</named-content>–202008–S–3–20).</p><fig id="F5" position="float" orientation="portrait"><object-id xmlns:xlink="http://www.w3.org/1999/xlink" content-type="doi" xlink:type="simple">10.3897/zookeys.1023.62025.figure5</object-id><object-id xmlns:xlink="http://www.w3.org/1999/xlink" content-type="arpha" xlink:type="simple">4BE0C640-6ED0-5F1D-94C0-53C028EBA019</object-id><label>Figure 5.</label><caption><p><italic><tp:taxon-name><tp:taxon-name-part taxon-name-part-type="genus" reg="Denisiphantes">Denisiphantes</tp:taxon-name-part> <tp:taxon-name-part taxon-name-part-type="species" reg="denisi">denisi</tp:taxon-name-part></tp:taxon-name></italic> (Schenkel, 1963) <bold>A</bold> palp, ventral view <bold>B</bold> palp, retrolateral view.</p></caption><graphic xmlns:xlink="http://www.w3.org/1999/xlink" xlink:href="zookeys-1023-001-g005.jpg" position="float" orientation="portrait" xlink:type="simple" id="oo_518605.jpg"><uri content-type="original_file" xlink:type="simple">https://binary.pensoft.net/fig/518605</uri></graphic></fig><fig id="F6" position="float" orientation="portrait"><object-id xmlns:xlink="http://www.w3.org/1999/xlink" content-type="doi" xlink:type="simple">10.3897/zookeys.1023.62025.figure6</object-id><object-id xmlns:xlink="http://www.w3.org/1999/xlink" content-type="arpha" xlink:type="simple">F935DCFE-F30B-5D4B-B48C-4E3B706BCB22</object-id><label>Figure 6.</label><caption><p><italic><tp:taxon-name><tp:taxon-name-part taxon-name-part-type="genus" reg="Denisiphantes">Denisiphantes</tp:taxon-name-part> <tp:taxon-name-part taxon-name-part-type="species" reg="denisi">denisi</tp:taxon-name-part></tp:taxon-name></italic> (Schenkel, 1963) <bold>A, B</bold> epigynum, ventral view <bold>C</bold> vulva, dorsal view <bold>D</bold> vulva, anterior view.</p></caption><graphic xmlns:xlink="http://www.w3.org/1999/xlink" xlink:href="zookeys-1023-001-g006.jpg" position="float" orientation="portrait" xlink:type="simple" id="oo_518606.jpg"><uri content-type="original_file" xlink:type="simple">https://binary.pensoft.net/fig/518606</uri></graphic></fig><fig id="F7" position="float" orientation="portrait"><object-id xmlns:xlink="http://www.w3.org/1999/xlink" content-type="doi" xlink:type="simple">10.3897/zookeys.1023.62025.figure7</object-id><object-id xmlns:xlink="http://www.w3.org/1999/xlink" content-type="arpha" xlink:type="simple">5CD9DE40-D895-577A-B0AF-C0E417408669</object-id><label>Figure 7.</label><caption><p><italic><tp:taxon-name><tp:taxon-name-part taxon-name-part-type="genus" reg="Denisiphantes">Denisiphantes</tp:taxon-name-part> <tp:taxon-name-part taxon-name-part-type="species" reg="denisi">denisi</tp:taxon-name-part></tp:taxon-name></italic> (Schenkel, 1963), male (<bold>A–C</bold>) and female (<bold>D–F</bold>) <bold>A, D</bold> habitus, dorsal view <bold>B, E</bold> habitus, lateral view <bold>C, F</bold> habitus, ventral view.</p></caption><graphic xmlns:xlink="http://www.w3.org/1999/xlink" xlink:href="zookeys-1023-001-g007.jpg" position="float" orientation="portrait" xlink:type="simple" id="oo_518607.jpg"><uri content-type="original_file" xlink:type="simple">https://binary.pensoft.net/fig/518607</uri></graphic></fig></tp:treatment-sec><tp:treatment-sec sec-type="distribution" id="SECID0EDUAE"><title>Distribution.</title><p>China (Gansu, Guizhou, Qinghai and Yunnan, Fig. <xref ref-type="fig" rid="F8">8</xref>).</p><fig id="F8" position="float" orientation="portrait"><object-id xmlns:xlink="http://www.w3.org/1999/xlink" content-type="doi" xlink:type="simple">10.3897/zookeys.1023.62025.figure8</object-id><object-id xmlns:xlink="http://www.w3.org/1999/xlink" content-type="arpha" xlink:type="simple">AFED9012-F01C-5151-8894-284B208B0D24</object-id><label>Figure 8.</label><caption><p>Distribution of <italic><tp:taxon-name><tp:taxon-name-part taxon-name-part-type="genus" reg="Denisiphantes">Denisiphantes</tp:taxon-name-part> <tp:taxon-name-part taxon-name-part-type="species" reg="arcuatus">arcuatus</tp:taxon-name-part></tp:taxon-name></italic> sp. nov. and <italic><tp:taxon-name><tp:taxon-name-part taxon-name-part-type="genus" reg="Denisiphantes">Denisiphantes</tp:taxon-name-part> <tp:taxon-name-part taxon-name-part-type="species" reg="denisi">denisi</tp:taxon-name-part></tp:taxon-name></italic> (Schenkel, 1963).</p></caption><graphic xmlns:xlink="http://www.w3.org/1999/xlink" xlink:href="zookeys-1023-001-g008.jpg" position="float" orientation="portrait" xlink:type="simple" id="oo_518608.jpg"><uri content-type="original_file" xlink:type="simple">https://binary.pensoft.net/fig/518608</uri></graphic></fig></tp:treatment-sec></tp:taxon-treatment>
